# Supplementary material for: The level of putative carotenoid-binding proteins determines the body color in two species of endemic Lake Baikal amphipods
Source: PeerJ. 2020 Jun 19;8:e9387. doi: 10.7717/peerj.9387 (PMC7307558; doi:10.7717/peerj.9387)
Supplement: Supplemental Information 6 [file peerj-08-9387-s006.xlsx]

## Sheet: Sheet1
Sample	Pereon	Gut	Pereopods	Antennae	R pereon	G pereon	B pereon	R pereopods	G pereopods	B pereopods	R antennae	G antennae	B antennae	R gut	G gut	B gut	RtoB_Pereon	RtoB_Gut	RtoB_Pereopods	RtoB_Antennae	Hemolymph	Color (morph)	Color2 (submorph)	Color3 (for plotting)	Weight, g	Carotenoid_content	Hemolymph_RGB	RtoB_hemolymph
Ecy115	e1a241	db8b2c	d8b252	d9c689	225	162	65	216	178	82	217	198	137	219	139	44	3.46154	4.97727	2.63415	1.58394	orange	orange	orange	orange			e3bb77	1.90756
Ecy116	5b6b38	413c11	9f9e6f	d8c68e	91	107	56	159	158	111	216	198	142	65	60	17	1.625	3.82353	1.43243	1.52113	blue	blue	pale	cyan			3d578e	0.429577
Ecy117	9d733b	944f20	9b8253	9f5e3c	157	115	59	155	130	83	159	94	60	148	79	32	2.66102	4.625	1.86747	2.65	orange	orange	orange	orange			ead6b5	1.29282
Ecy118	534f35	110f0b	646f4f	785e39	83	79	53	100	111	79	120	94	57	17	15	11	1.56604	1.54545	1.26582	2.10526	blue	blue	blue	blue			697682	0.807692
Ecy119	977135	7c2b0b	8f7858	874f14	151	113	53	143	120	88	135	79	20	124	43	11	2.84906	11.2727	1.625	6.75	orange	orange	orange	orange
Ecy120	343a2c	482918	707e70	a1633b	52	58	44	112	126	112	161	99	59	72	41	24	1.18182	3	1	2.72881	blue	blue	blue	blue
Ecy121	9c6c3b	7e3512	b88d54	ae6a45	156	108	59	184	141	84	174	106	69	126	53	18	2.64407	7	2.19048	2.52174	orange	orange	orange	orange			dcb380	1.71875
Ecy122	3c3325	291f18	7c7854	d68f5e	60	51	37	124	120	84	214	143	94	41	31	24	1.62162	1.70833	1.47619	2.2766	blue	blue	blue	blue			232c33	0.686275
Ecy123	ef9137	d9380a	eca66b	ec722d	239	145	55	236	166	107	236	114	45	217	56	10	4.34545	21.7	2.20561	5.24444	orange	orange	orange	orange
Ecy124	464d3b	292112	696e51	835733	70	77	59	105	110	81	131	87	51	41	33	18	1.18644	2.27778	1.2963	2.56863	blue	blue	blue	blue	0.0197	48.9
Ecy125	b86a2d	8a2b13	b39561	8c5a3c	184	106	45	179	149	97	140	90	60	138	43	19	4.08889	7.26316	1.84536	2.33333	orange	orange	orange	orange			bd9660	1.96875
Ecy126	343b27	131417	6a7a67	88413c	52	59	39	106	122	103	136	65	60	19	20	23	1.33333	0.826087	1.02913	2.26667	blue	blue	blue	blue			0c1426	0.315789
Ecy127	9a7230	8e4b16	d6b068	eb9c76	154	114	48	214	176	104	235	156	118	142	75	22	3.20833	6.45455	2.05769	1.99153	orange	orange	orange	orange
Ecy128	4b4b2a	232a16	9f9356	c57234	75	75	42	159	147	86	197	114	52	35	42	22	1.78571	1.59091	1.84884	3.78846	blue	blue	blue	blue
Ecy129	c47139	a44315	c7915d	ca601b	196	113	57	199	145	93	202	96	27	164	67	21	3.4386	7.80952	2.13978	7.48148	orange	orange	orange	orange
Ecy130	554a2c	2f1c13	b3ac83	fc8339	85	74	44	179	172	131	252	131	57	47	28	19	1.93182	2.47368	1.36641	4.42105	blue	blue	blue	blue
Ecy131	b5773a	a55a2d	9d7347	955c34	181	119	58	157	115	71	149	92	52	165	90	45	3.12069	3.66667	2.21127	2.86538	orange	orange	orange	orange
Ecy132	4a4529	2d2518	3d3c25	9f4a2b	74	69	41	61	60	37	159	74	43	45	37	24	1.80488	1.875	1.64865	3.69767	blue	blue	blue	blue
Ecy133	a77632	a74f1b	d9bd8d	a56e4a	167	118	50	217	189	141	165	110	74	167	79	27	3.34	6.18519	1.53901	2.22973	orange	orange	orange	orange			afa899	1.14379
Ecy134	4a4c2b	2c2215	79814d	815423	74	76	43	121	129	77	129	84	35	44	34	21	1.72093	2.09524	1.57143	3.68571	blue	blue	blue	blue			2a3b5e	0.446809
Ecy135	635335	531f0c	6f6a47	844016	99	83	53	111	106	71	132	64	22	83	31	12	1.86792	6.91667	1.56338	6	blue	blue	intermediate	green
Ecy136	473a1a	2d210e	877a5f	7b4d24	71	58	26	135	122	95	123	77	36	45	33	14	2.73077	3.21429	1.42105	3.41667	blue	blue	blue	blue
Ecy137	b15d28	c75116	b38154	ae8347	177	93	40	179	129	84	174	131	71	199	81	22	4.425	9.04545	2.13095	2.4507	orange	orange	orange	orange	0.0137	52.5	c5b395	1.32215
Ecy138	4f543a	462e1c	727256	74421c	79	84	58	114	114	86	116	66	28	70	46	28	1.36207	2.5	1.32558	4.14286	blue	blue	blue	blue			606f86	0.716418
Ecy139	f48e2f	c94b13	ffe4a0	e97b2f	244	142	47	255	228	160	233	123	47	201	75	19	5.19149	10.5789	1.59375	4.95745	orange	orange	orange	orange	0.017	40	7c6237	2.25455
Ecy140	8a763c	8a3d21	d4d4b1	a85d1b	138	118	60	212	212	177	168	93	27	138	61	33	2.3	4.18182	1.19774	6.22222	blue	blue	intermediate	green			544a4a	1.13514
Ecy141	f88235	ff601a	e8a672	e15425	248	130	53	232	166	114	225	84	37	255	96	26	4.67925	9.80769	2.03509	6.08108	orange	orange	orange	orange	0.0176	47.8
Ecy142	3f3c23	562913	8b846b	bd6f41	63	60	35	139	132	107	189	111	65	86	41	19	1.8	4.52632	1.29907	2.90769	blue	blue	blue	blue
Ecy143	97601a	ac5318	b69968	a55b30	151	96	26	182	153	104	165	91	48	172	83	24	5.80769	7.16667	1.75	3.4375	orange	orange	orange	orange
Ecy144	262418	211c16	211c16	715134	38	36	24	33	28	22	113	81	52	33	28	22	1.58333	1.5	1.5	2.17308	blue	blue	blue	blue
Ecy145	69481e	78381a	9c7234	c96025	105	72	30	156	114	52	201	96	37	120	56	26	3.5	4.61538	3	5.43243	orange	orange	orange	orange
Ecy146	5c502b	382613	878154	b36420	92	80	43	135	129	84	179	100	32	56	38	19	2.13953	2.94737	1.60714	5.59375	blue	blue	blue	blue
Ecy147	b15d20	ae4611	d2b380	ce7d39	177	93	32	210	179	128	206	125	57	174	70	17	5.53125	10.2353	1.64062	3.61404	orange	orange	orange	orange	0.0123	62.2
Ecy148	2a3736	3f2118	4f5b50	5a3f16	42	55	54	79	91	80	90	63	22	63	33	24	0.777778	2.625	0.9875	4.09091	blue	blue	blue	blue	0.0147	61.7
Ecy149	916a40	693616	ae9158	9e8958	145	106	64	174	145	88	158	137	88	105	54	22	2.26562	4.77273	1.97727	1.79545	orange	orange	orange	orange
Ecy150	4c523a	4a3224	9b9b7e	a38f64	76	82	58	155	155	126	163	143	100	74	50	36	1.31034	2.05556	1.23016	1.63	blue	blue	pale	cyan
Ecy151	7f4d23	79280e	94713d	974919	127	77	35	148	113	61	151	73	25	121	40	14	3.62857	8.64286	2.42623	6.04	orange	orange	orange	orange
Ecy152	29251e	1a120d	414c3c	94764a	41	37	30	65	76	60	148	118	74	26	18	13	1.36667	2	1.08333	2	blue	blue	blue	blue
Ecy153	d58b43	cb531d	ffcc7e	ffa23e	213	139	67	255	204	126	255	162	62	203	83	29	3.1791	7	2.02381	4.1129	orange	orange	orange	orange
Ecy154	5f5f3c	4b461f	80795d	864612	95	95	60	128	121	93	134	70	18	75	70	31	1.58333	2.41935	1.37634	7.44444	blue	blue	blue	blue
Ecy155	6b4a22	623c1a	b19c6d	966143	107	74	34	177	156	109	150	97	67	98	60	26	3.14706	3.76923	1.62385	2.23881	orange	orange	orange	orange
Ecy156	4d5446	5e301c	808157	c4542b	77	84	70	128	129	87	196	84	43	94	48	28	1.1	3.35714	1.47126	4.55814	blue	blue	blue	blue
Ecy157	5d491f	70310f	867337	6f512b	93	73	31	134	115	55	111	81	43	112	49	15	3	7.46667	2.43636	2.5814	orange	orange	orange	orange
Ecy158	444941	1a100c	43402f	603a1f	68	73	65	67	64	47	96	58	31	26	16	12	1.04615	2.16667	1.42553	3.09677	blue	blue	blue	blue	0.0107	70.6
Ecy159	954819	5f1700	b58159	b96531	149	72	25	181	129	89	185	101	49	95	23	0	5.96	#NUM!	2.03371	3.77551	orange	orange	orange	orange	0.0146	60.3
Ecy160	4c4433	2f1d14	b09c84	a35127	76	68	51	176	156	132	163	81	39	47	29	20	1.4902	2.35	1.33333	4.17949	blue	blue	blue	blue
Ecy161	8c6932	943614	9d8356	9d5333	140	105	50	157	131	86	157	83	51	148	54	20	2.8	7.4	1.82558	3.07843	orange	orange	orange	orange
Ecy162	282a2c	1f1a16	667a72	7e4f29	40	42	44	102	122	114	126	79	41	31	26	22	0.909091	1.40909	0.894737	3.07317	blue	blue	blue	blue
Ecy163	805826	683710	b38b50	be631d	128	88	38	179	139	80	190	99	29	104	55	16	3.36842	6.5	2.2375	6.55172	orange	orange	orange	orange
Ecy164	23372f	15211d	3f5642	564936	35	55	47	63	86	66	86	73	54	21	33	29	0.744681	0.724138	0.954545	1.59259	blue	blue	pale	cyan
Ecy165	98602a	98602a	a47a49	813d15	152	96	42	164	122	73	129	61	21	152	96	42	3.61905	3.61905	2.24658	6.14286	orange	orange	orange	orange
Ecy166	2a2e20	0b0a0a	4c493a	452c1a	42	46	32	76	73	58	69	44	26	11	10	10	1.3125	1.1	1.31034	2.65385	blue	blue	blue	blue
Ecy167	724c24	6d3715	9a7e42	9a472d	114	76	36	154	126	66	154	71	45	109	55	21	3.16667	5.19048	2.33333	3.42222	orange	orange	orange	orange
Ecy168	232517	28120b	656c53	90502f	35	37	23	101	108	83	144	80	47	40	18	11	1.52174	3.63636	1.21687	3.06383	blue	blue	blue	blue
Ecy169	977032	872f13	b18959	a94b20	151	112	50	177	137	89	169	75	32	135	47	19	3.02	7.10526	1.98876	5.28125	orange	orange	orange	orange
Ecy170	374136	371f16	6d786a	8a582d	55	65	54	109	120	106	138	88	45	55	31	22	1.01852	2.5	1.0283	3.06667	blue	blue	blue	blue
Ecy171	7b592a	612508	907a4c	95552e	123	89	42	144	122	76	149	85	46	97	37	8	2.92857	12.125	1.89474	3.23913	orange	orange	orange	orange
Ecy172	5e5c42	402112	67664a	6a4a2c	94	92	66	103	102	74	106	74	44	64	33	18	1.42424	3.55556	1.39189	2.40909	blue	blue	blue	blue
Ecy173	d3823c	a75023	a97440	da8645	211	130	60	169	116	64	218	134	69	167	80	35	3.51667	4.77143	2.64062	3.15942	orange	orange	orange	orange
Ecy174	382b16	251912	4a492f	8c4723	56	43	22	74	73	47	140	71	35	37	25	18	2.54545	2.05556	1.57447	4	blue	blue	blue	blue
Ecy175	b86626	93440c	caa36b	88361c	184	102	38	202	163	107	136	54	28	147	68	12	4.84211	12.25	1.88785	4.85714	orange	orange	orange	orange
Ecy176	404235	2c2c1e	5c7459	73543b	64	66	53	92	116	89	115	84	59	44	44	30	1.20755	1.46667	1.03371	1.94915	blue	blue	blue	blue
Ecy177	d37630	c84b06	d99649	bd6830	211	118	48	217	150	73	189	104	48	200	75	6	4.39583	33.3333	2.9726	3.9375	orange	orange	orange	orange
Ecy178	4e4830	482e18	8f8053	cb7053	78	72	48	143	128	83	203	112	83	72	46	24	1.625	3	1.72289	2.44578	blue	blue	blue	blue
Ecy179	8f5531	6b2507	b3773e	a15a3c	143	85	49	179	119	62	161	90	60	107	37	7	2.91837	15.2857	2.8871	2.68333	orange	orange	orange	orange
Ecy180	383023	36170d	5c5545	7d4331	56	48	35	92	85	69	125	67	49	54	23	13	1.6	4.15385	1.33333	2.55102	blue	blue	blue	blue
Ecy181	b67541	c15a27	ae9066	b06f54	182	117	65	174	144	102	176	111	84	193	90	39	2.8	4.94872	1.70588	2.09524	orange	orange	orange	orange
Ecy182	4b4429	404837	9a906c	92542b	75	68	41	154	144	108	146	84	43	64	72	55	1.82927	1.16364	1.42593	3.39535	blue	blue	blue	blue
Ecy183	624928	5a3a19	9b9174	a75f3b	98	73	40	155	145	116	167	95	59	90	58	25	2.45	3.6	1.33621	2.83051	orange	orange	orange	orange
Ecy184	1f2b1b	3d2317	5a5f46	925926	31	43	27	90	95	70	146	89	38	61	35	23	1.14815	2.65217	1.28571	3.84211	blue	blue	blue	blue
Ecy185	8a6435	8c3c1c	a2804a	965b3a	138	100	53	162	128	74	150	91	58	140	60	28	2.60377	5	2.18919	2.58621	orange	orange	orange	orange
Ecy186	4f4f37	4d1c10	4f553e	9e5125	79	79	55	79	85	62	158	81	37	77	28	16	1.43636	4.8125	1.27419	4.27027	blue	blue	blue	blue
Ecy187	b57c40	a14622	edcba1	f2a258	181	124	64	237	203	161	242	162	88	161	70	34	2.82812	4.73529	1.47205	2.75	greyish	orange	orange	orange
Ecy188	4d5a45	262f2d	9ea57a	a66320	77	90	69	158	165	122	166	99	32	38	47	45	1.11594	0.844444	1.29508	5.1875	blue	blue	blue	blue
Ecy189	916641	8e5121	b99565	af744e	145	102	65	185	149	101	175	116	78	142	81	33	2.23077	4.30303	1.83168	2.24359	orange	orange	orange	orange
Ecy190	594d28	60311d	8e8563	a87646	89	77	40	142	133	99	168	118	70	96	49	29	2.225	3.31034	1.43434	2.4	blue	blue	blue	blue
