# Supplementary material for: The level of putative carotenoid-binding proteins determines the body color in two species of endemic Lake Baikal amphipods
Source: PeerJ. 2020 Jun 19;8:e9387. doi: 10.7717/peerj.9387 (PMC7307558; doi:10.7717/peerj.9387)
Supplement: Supplemental Information 11 [file peerj-08-9387-s011.txt]

>GEPS01030296.1_crustacyanin analog [Eulimnogammarus cyaneus]
RVTANDQLYALYNRQKVFESCMGEGYVRAYNEHLQATKATCHAQPSRAHV
DEPSSKADFGASISSDQGAQTYFTEDTVRYLSERMMAKLSNLTCVIREMG
YMDEFDNVNFDALVAEVDTIPDADAHLKADLVKGINDCKAMAICLPMHDI
AYPFTPALLRWSTFSTCKVSQDYQACLKKDLRARGDQFQLGGLGDFLSDY
SDSDKMFAIVWARNVLDEGSDFLW
>GEPS01035623.1_crustacyanin analog [Eulimnogammarus cyaneus]
QTQINLEFEFMNRFDSIKSRQSCFGMDPATEEHRRVDAAVKTCFTKFHQP
DVSSNNGVENLFALARKRRASAIRYPSNVVSDIAKGIQEQAGYFRCVMTE
MGITDSHNELDLASMTAHVNQMQIVGSLKKDLLHAVTECRKYALCVPENK
DAYPLPADVVTTQHYLFCERQLRTLACIKNDARFLLDQFNLKGTDGRLDF
LASDRDRVTALLMANTIVGPDDFGLYE
>GHHW01007580.1_processed_crustacyanin-like [Eulimnogammarus cyaneus]
FLIPSFMQLGRCGQASQQEYFDVNRFLGSWYPVLLVPNEFIAAKNCIAYN
YAQEEEGRVNFSETGVDENGVPTARKMDLAVNADEESTFTAQGEGFRPTI
HTTIMATDYTTFACMYSCLQRFTFKGEFVWVMSRQPRLQRSYVEKCRAVV
EEQTSFDWDELIFLEQGETCPYWANLTANRLRALNSKNADADKRQAMELK
GVVEKAIDEDMGDTLAMQELFYIEDLRASAASLASGLRVMCVVGMLLW
>GHHW01011113.1_processed_crustacyanin-like [Eulimnogammarus cyaneus]
EAQASFLKRGTCKEGVLPLSGFDRNQFTGRWYRVGGIRNPDEEPSVKCTT
HDYSMSGAGMRMIAQGQDSAGADTRRDTQMNMPDPTVASMALTSNNRPVK
MDIIATDYTSFACIVSCTTVADTHHALFAWILSRDATVDKQVIGLCQLAL
KDAGVPVAQLKGTRQGDQCTYPPLEV
>GHHW01016324.1_processed_crustacyanin-like [Eulimnogammarus cyaneus]
FLLPSFLEFGDCGTPTPQANFDPLMFSGTWYTVLWVPNEYIPLESCINSN
YTMHGDHMICHEKGLDVDGAKVSRQTILDFVDDPTTTFNARGEGLRPTAP
YTVISSDYTNYACLYSCMKTFSMKAEFAWIVSRHPRLDKKSVNLCKDALT
QHSTLELDKLEFIQQGESCPYWARLPDSWKRGIYTVTVNDISQLSAESDD
RRKESAMEEMEETKSLHELLYYKPLSSSATVPSRDSSLVYSSVSLFVLTL
SLFRLNC
>GHHW01017383.1_processed_crustacyanin-like [Eulimnogammarus cyaneus]
QVIPSFLAWGYCNEVAPQKDLDLAKFSGTWFTLERIPNQYVETSSCVYTN
YTLKGSNLEVSEFGKDKSGKDVQQNSIMNNGGPGKPLTVVSEGVPEAPLK
IIATDYETYACTESCLQYVAFKAEFAWILTKSPPDAKTAISKCREVFKGI
GMDITGMEKVHQGSGCSYPDWAKVKRRV
>GHHW01018656.1_processed_crustacyanin-like [Eulimnogammarus cyaneus]
FLSPPSFVSFGYCMNASVQPGLDFRQFSGLWYTVEKVPNEYDPDVACTNS
DYAFYGDHIRSSQRGLLADRSKHKINTVLTFDNETVGVMMVHSPGIPLAP
LKVLSTDYGTYACMYTCLDFLGFKAEFAFTLSRTPLANLATLETCRDVYT
KEVELDPGRLVLIEQGKTCPYWFNQSGNVTARVLRGENQVQADQSGAAIR
SRNQRRANSATSSSSSSPVLLCIFSILLLLMSELTIWNSFM
>GHHW01008149.1_crustacyanin-like [Eulimnogammarus cyaneus]
MMHSFETQCLVHCDERDQARTIRVKATNSDDTRTGARTKSSASVGDAVWA
QRWVAPRGVIVVAVATLFSVLTLEVTAFIPDFLEWGHCSNVKLQEDFDPV
KYQGLWWDIERVPNEYQKASACLSQNISWTGTALEVVNSGLTAEGEKSGA
FASMVKEPSRSPPSPAYMTVTSEGVPAAPYQVMSTDYSHYSCVYSCLQFP
GVFGEFFWIFGRTPALSEEFQRICLDLFEDAGINTDKLVKVKQGEGCPYY
PHLPQLEGYNTNLLNELQSGAEGEYTNSIFDTGRSHKLSHSDALVSPLSA
APSTDSASSPTSASSIALMSFLLLLLSPLLLLPSSALLLC
