# Supplementary material for: The level of putative carotenoid-binding proteins determines the body color in two species of endemic Lake Baikal amphipods
Source: PeerJ. 2020 Jun 19;8:e9387. doi: 10.7717/peerj.9387 (PMC7307558; doi:10.7717/peerj.9387)
Supplement: Supplemental Information 12 [file peerj-08-9387-s012.txt]

>GEPV01033026.1_crustacyanin_analog [Eulimnogammarus vittatus]
RVTANDQLYALYNRQKVFESCMGVEYVRAYNEQLQVAKATCHGLPSRAKV
DEPNSQADFGASISSGKGAQTYFTEDTVRYLSERMMAKLSNLTCVIKQMG
YMDEFDNVNYDALVAEVDTIPGAEPQLKTDLIKGINDCKAMAICLPMSDI
VYPFTPALLRWSTFSTCKVSQDYQACLKKDLRARSDQFQLGGLGNFLSDH
SDSDKMFALVWARNVLDEGSDFLW
>GEPV01033441.1_crustacyanin_analog [Eulimnogammarus vittatus]
QTQINLEFEFLNRFDSIKSKQSCFGMDTATEQHRRVDAAVKTCFTKFSEP
AVSSNNGVERRAAAIRYPSNVVSDIAKDIQEQANYFRCVMTEMGITDSNN
ELDLTSMTAHVNRMEVVASLKKDLVHAVTECRKYALCVPENKDAYPLPAD
VVTTQHYLFCERQLRSLACIKNDARFLVEQFDLKGTDGRLDFLANDRERV
MALLMANTIVGPDDFGLYE
>TRINITY_DN24_c0_g1_i1-11_1_processed
QIIPSFLAWGYCNEVAPQKDLDLAKFSGTWFTLERIPNQYVETSSCAYTN
YTLKGSDLEVSEFGKDKDGKDVQQNSIMKNGGPGKPLTVVSEGVPEAPLK
IIATDYETYACTESCLQYVAFKAEFAWILTKSPPDAKTAISKCREVFKGI
GLDITGLEKVPQGSGCSYPDWAKGKQRV
>TRINITY_DN22674_c0_g2_i1_1_processed
MLSDGGWPRRAHQFQGIWYPVLHVPNEYIVAKSCIAYNYTQEEEGRVIFS
ETGVDENKAPTARKMDLDLNEDEETTFTTQAEGFRPTIHTTIMATDYTTF
ACMYSCLQRFTFKGEFVWVMSRQPRLQ
>TRINITY_DN25380_c0_g1_i1_1
MMVNSPGIPLAPLKVLSTDYGTYACMYTCLDFLGFKAEFAFTLSRTPLAN
LTTLETCRDVYTKEVELDPGRLVLIEQGKTCPYWFNQSGNATARVLRGEN
KVQADQSGAAI
