# Supplementary material for: The level of putative carotenoid-binding proteins determines the body color in two species of endemic Lake Baikal amphipods
Source: PeerJ. 2020 Jun 19;8:e9387. doi: 10.7717/peerj.9387 (PMC7307558; doi:10.7717/peerj.9387)
Supplement: Supplemental Information 13 [file peerj-08-9387-s013.fas]

>GEPS01030296_Eulimnogammarus_cyaneus 153 bp
ASATARVTANDQL--------YALYNRQKV-FESCMGEGHLQATKATCHAQPSRAH-VDE
PSSKADFGASISSDQ--GAQTYLVAEVD--TIDLVKGINDCKAMAI---CLPMFTPA---
LLRWSTFSTCKVSQDYQACLK-KDLRARGDQFQ
>GEPV01033026_Eulimnogammarus_vittatus 153 bp
ASATARVTANDQL--------YALYNRQKV-FESCMGVEQLQVAKATCHGLPSRAK-VDE
PNSQADFGASISSGK--GAQTYLVAEVD--TIDLIKGINDCKAMAI---CLPMFTPA---
LLRWSTFSTCKVSQDYQACLK-KDLRARSDQFQ
>GEPS01035623_Eulimnogammarus_cyaneus 153 bp
AMAQTQINLEFEF--------MNRFDSIKS-RQSCFGMDRVDAAVKTCFTKFHQPD-VSS
NNGVENLFALARKRR--ASAIRMTAHVN--QMDLLHAVTECRKYAL---CVPELPAD---
VVTTQHYLFCERQLRTLACIK-NDARFLLDQFN
>GEPV01033441_Eulimnogammarus_vittatus 153 bp
AMAQTQINLEFEF--------LNRFDSIKS-KQSCFGMDRVDAAVKTCFTKFSEPA-VSS
NNGVE--------RR--AAAIRMTAHVN--RMDLVHAVTECRKYAL---CVPELPAD---
VVTTQHYLFCERQLRSLACIK-NDARFLVEQFD
>BJ929035_Daphnia_magna 153 bp
LNAGVVV-R-SSRGLCPTFTTKPDFDYRQY-AGVWYEIE-FEEGM-TCIRA--IYD-EIA
-PNTVSV-----------VNT-LIVQFP--GRKYFVLDTDYVTYTAVYDCV-DFKLEYAW
LMARTNTLTAEQLATARAAY--TQFGIDVSIFE
>EFX89904_CBP_Daphnia_pulex 153 bp
TQAAVFS-RISQRAACPVVTTKPDFNYIPY-AGLWYEIE-FQQGS-TCIRA--IYE-EIS
-PGVVSV-----------LNT-LIVSFP--GRDYLVLDTDYTNYASVYSCG-VFVLEYAW
LLGREQTMTQEVMDVALSKF--TQFGVDVSTFK
>EB409138_ApoD_Penaeus_monodon 153 bp
SLAANLAGRQVSLGKCPNITNKADFDAVPY-LGRWYEQE-FQSGM-DCVNA--IYS-DMG
-NGYVEV-----------HNT-LLVEFG--GYEYHVLATDYENYSSVYNCF-EYHWQFAW
VLTRAQFPSADLIATSRQAF--ADNGIDLDLFH
>EFX87814_CBP_Daphnia_pulex 153 bp
YRTAVDA-QVYSLGSCPGVNVVSNFDVDKY-TGKWYENR-FQIGL-DCITA--EYT-KSD
-TG-VTV-----------KNE-LGVTFA--SIPYWVLGTDYTSYAVVWSCT-NFNSQIAW
ILTREQFPSTDTINTALAVL--ATNGISQNPLK
>comp54972_c1_CBP_Acartia_fossae 153 bp
AT----SHAFLSFTPCKSVSGVDNFDATRY-LGVWYEYS-FQIGG-KCVRT--NYT-ARD
-DGKIGV-----------KNE-LYVTFD--GINYRVVDTDYDNYAIVYSC--SATKESLW
ILTRAQKPDQSLVDSVYQKA--RDLDLPVSSLR
>comp37429_c0_CBP_Acartia_fossae 153 bp
--------------------------------------------S-KCVRA--NYT-QNS
-DGTIGV-----------KNE-LYVTFD--NINYILADTDYDNYAIVYSC--NATKESLW
ILTRAQKPDQSIVDTAYAKA--RELLLPVDGLR
>comp456480_c0_CBP_Acartia_fossae 153 bp
------------------------------------------------------------
----------------------LIVNFD--SVNYKVVDTDYDNFAIVYNC--NAKTESLW
FLTRKQVPEQQIVDSGYQKM--TSLGLPVSKLR
>comp54867_c0_CBP_Acartia_fossae 153 bp
CQGAILKPSWRSF--GLRPTVKE-LDIEKY-LGKWYEQK-FQLNT-RCVRA--EYG-LND
-AGEVTV-----------HNT-LLVKFP--GV-YWVLETDYENFSVVYSCI-DIHFEFAW
ILSREQNWDPA---MIQEKV--DLLGSYGVDIS
>CBY33375_CBP_Oikopleura_dioica 153 bp
GQ----KTEWFRR--CVKPTNLD-LDATRY-LGTWWEQA-FGDKSYSCIKA--QYSNFDG
-DS-IAV-----------NNS-LLVTFD--STNYHVMETDYENYAIVMSCT-NFRSTFFW
ILSRNPNFRNT---ASFDEV----LNSAVDNYQ
>CBY11780_CBP_Oikopleura_dioica 153 bp
GQ----KTEWFRR--CVKPTNLD-LDATRY-LGTWWEQA-FGDKSYSCIKA--QYSDFDG
-DS-IAV-----------NNS-LLVTFD--STNYHVMETDYENYAIVMSCT-NFRSTFFW
ILSRNPNFRNT---ASFDEV----LNSAVDNYQ
>CBY22422_CBP_Oikopleura_dioica 153 bp
AQ----KKDWFSK--CVKPTNFD-LDLSRY-AGSWYEQH-FEPEAATCVRA--QYT-LQD
-NG-VRV-----------NNS-LIVVFD--QINYWVMDTDYDNYAIVMSCS-NFTSTYFW
LLARDANFRST---SKYDEI----MENVTTNFK
>comp52556_c0_CBP_Acartia_fossae 153 bp
SVLGTSLAHELYPGACPSFQPMAGFDWEKFSSDVWYVTH-FATKS-SCLTY--EF----K
-TDNLGF-----------KSVEMVVKFPLNAISYVVTDTDYDTYGMVCTCQ-E-HRVSCS
ILQRSPQEDTEITKTLKDSV-PEKY---QHDFD
>comp51126_c0_CBP_Acartia_fossae 153 bp
ATLQIVVGHELYPGECPEFNPMKEFSWDKFSSGVWYVTR-FDTKS-SCLTY--EF----K
-TDNLGF-----------KSVEMVVRFPLNAISYVVLDTDYDSYGLLCTCQ-A-HRISCS
ILQRSAEEDESVTQKMMNLV-QEKY---RHDFD
>EFX90456_CBP_Daphnia_pulex 153 bp
CIAGVVHSHTYYLGSCPRVEPVNDFDMSKF-LGRWYVIQ-FSTAS-SCWTY--DFI-RNK
-TDD-SL-----------KIV-MRVRFPMSLADYVVFATDYENYGAVYSCQ-S-HRRSAS
ILSRRPTLDQPFINKIRSKL--ETFGVDPHDFS
>P80007_CRCN-A2_Homarus_gammarus 153 bp
----DGIPSFVTAGKCASVANQDNFDLRRY-AGRWYQTH-YQPVT-RCIHSNYEYS-TND
-Y-GFKVTTAGFNPN--DEYLKMLIDAP--SVPYEVIETDYETYSCVYSCI-TYKSEFAF
VFSRTPQTSGPAVEKTAAVF--NKNGVEFSKFV
>ACL37112_CRCN-A1_precursor_Panulirus_cygnus 153 bp
CLAADGIPSFVKPGKCASVANQDNFDLRRY-SGRWYITH-YMPVS-SCIHSNYEYS-STD
-Y-GFDVATAGFDLK--NDYLTMLIDAP--SVPYEVIETDYDTYSCVYSCI-GYKSEFGF
VFSRFATTEGPAKEKCASVF--AKNGVDFSLFN
>HM370278_CRCN-A1_Fenneropenaeus_merguiensis 153 bp
LVAADSIPDFVAPGNCARVANQENFDLRRY-AGRWYQVK-YQPYT-RCIHSNYDYS-DSD
-Y-GFRVTTAGLTPS--NEYRRMLIDFP--TAPYEVIETDYDSYACVYSCI-DYKSEFGF
VFSRTPQNAGSAIDRCASVF--RRNGVDFSSFN
>KP790005_CRCN-A1_Penaeus_monodon 153 bp
LVAADGIPDFVAPGNCARVANQENFDLRRY-AGRWYQVK-YQPYT-RCIHSNYDYS-DSD
-H-GFRVTTAGLTPN--NEYRRMLIDFP--SAPYEVIETDYDSYSCVYSCI-DYKSEFGF
VFSRTPQNAGSAIDRCASVF--RRNGVDFSSFN
>MF627617_CRCN-A2_Penaeus_monodon 153 bp
LVSADGIPDFVAPGNCAKVANQDNFDLRRY-AGRWYQVK-YQPYT-RCIHSNYDYS-DN-
---GFKVTTAGFSPN--NEYLRMLIDFP--SVPYEVIETDYDSYACVYSCI-DYKSEFGF
VFSRTPQNSRSAIDRCASVF--RRNGVDFSLFN
>P80029_CRCN-C1_Homarus_gammarus 153 bp
----DKIPDFVVPGKCASVDRNKLWAEQTY-AGVWYQFA-YQLIE-KCVRN--EYS-FDG
-K-QFVIKSTGIAYD--GNLLKLSIDYE--NSPLVILETDYSNYACLYSCI-DYHSDFSF
IFSRSANLADQYVKKCEAAF--KNINVDTTRFV
>CV468290_CRCN-C1_Litopenaeus_vannamei 153 bp
FVAADKIPDFVVPGKCPLVDERSLYEQQRY-AGVWYEIA-YQLIR-QCVRN--EYT-FDG
-T-KFNVRSTGIDAR--GSPMTLSVDYE--GSPYVILDTDYENFSCIYSCS-GYYSDFAF
IFSRSPTLADRYYRRCEAAF--MNIGVEPSRFS
>FE049586_CRCN-C3_Litopenaeus_vannamei 153 bp
VVAADRIPGFVVPGKCPAVDERMLYSQQKY-AGTWYEIA-YQLIK-QCVRN--EYT-FDG
-I-KFNVRTTGTDAT--GNTITLSVDYE--ESPYVILDTDYENFSCIYSCA-GYYADFAF
IFSRSPTLADRYYRRCEAAF--MNIGVDPSRFS
>MF627612_CRCN-C3_Penaeus_monodon 153 bp
AVAADKIPSFVVPGKCPSVDERFLYDQQRY-AGTWYEIA-YQLIK-KCVRN--EYT-YDG
-S-KFNVRSTGTDAN--GNPITLSVDYE--ASPYVILDTDYENFSCIYSCA-GYYXDFAF
IFSRSPSLADRYYRRCEAAF--MNIGVDPSRFT
>JR494407_CRCN-C2_Litopenaeus_vannamei 153 bp
AVAADKIPDFVVPGRCPVVDEKSLFDEQIY-AGVWYEIA-YQLLK-QCVRN--EYS-FDG
-N-KFIAKSTGINAD--GNLMKLSVDYE--GSPYVILDTDYENFSCIYSCT-EYYSDFSF
IFSRSPSLSDQYLRRCEAAF--REIGVDVSRFA
>KP790006_CRCN-C1_Penaeus_monodon 153 bp
AVAADKIPDFVVPGRCPAVDEKSLFDEQIY-AGVWYEIA-YQLLQ-QCVRN--EYS-FDG
-N-KFIAKSTGINAD--GNLMKLSVDYE--GSPYVILDTDYENFSCIYSCT-EYYSDFSF
IFSRSPKLADQYLRRCEAAF--KNIGVDVSRFT
>QBO59873_CRCN-1_Eriocheir_sinensis 153 bp
-----GIPSFLEFGNCAKVDLKENFDPVKY-TGLWFDIE-YQHTK-KCVTQ--NYT-WTG
-E-RMDVATRGLSVE--DKKVRMLVNAE--GVPYQVVATDYRTFSCVYSCLDGFMAEFMW
VFSRTPTLPAEKVKYCYDIF--DTMGVDPEKMM
>QBO59874_CRCN-2_Eriocheir_sinensis 153 bp
-----GIPEFLEFGECAPVKPQENLNFERY-SGIWFNIE-YVNIL-SCAMA--NYT-WEG
-D-LMVVEERGLSDA--GMKMRLTVNAE--GVPYVVVDTDYEHYSCVHSCL-AFRAAFSW
VFSRHPTLDPAMLQLCHDRL--NEWNVDTSTMV
>TRINITY_DN24_c0_g1_i9_1_Eulimnogammarus_vittatus 153 bp
-----IIPSFLAWGYCNEVAPQKDLDLAKF-SGTWFTLE-YVETS-SCAYT--NYT-LKG
-S-DLEVSEFG--KDKDGKDVQLTVVSE--GVPLKIIATDYETYACTESCL-QFKAEFAW
ILTKSPPDAKTAISKCREVFK-G-IGLDITGLE
>GHHW01017383_Eulimnogammarus_cyaneus 153 bp
-----VIPSFLAWGYCNEVAPQKDLDLAKF-SGTWFTLE-YVETS-SCVYT--NYT-LKG
-S-NLEVSEFG--KDKSGKDVQLTVVSE--GVPLKIIATDYETYACTESCL-QFKAEFAW
ILTKSPPDAKTAISKCREVFK-G-IGMDITGME
>EH269222_Gammarus_pulex 153 bp
-----IIPSFLAWGYCNDVSPQKDLDLAKF-AGTWFTLE-YVETG-SCVYA--NYT-LKG
-S-DLEVNEFG--KDKSDKDVQLTVISE--GVPLKIIATDYETYACMESCL-QFKAEFAW
ILTKSPPNAKNAISKCREVFQ-G-IKLDVTEME
>EH270832_Gammarus_pulex 153 bp
-----IIPSFLAWGYCNEVTPQKDLDLAKF-SGTWFTLE-YVETS-SCVYA--NYT-LKG
-S-DFAVKEFG--KDKSGKDVQLTVISE--GVPLKIVATDYETYACMESCL-QFKAEFAW
ILTKSPPDAKNAISKCREVFQ-G-IKLDVTEME
>XP_018027662_CRCN-A2-like_Hyalella_azteca 153 bp
-----IIPEFLGFGYCPETPPQADLDLAKF-SGTWFTVT-YDALA-SCIYT--NYT-LDA
DN-NLAVQAFG--KNAAGEETVLTVVST--GVPLKIVATDYSTYACLESCL-QFKAQFAW
VLTKKPASSIEATNICTEIFK-NKMGIAASTMK
>GHHW01018656_Eulimnogammarus_cyaneus 153 bp
-------PSFVSFGYCMNASVQPGLDFRQF-SGLWYTVE-YDPDV-ACTNS--DYA-FYG
-D-HIRSSQRGLLADRS-KHKIMMVHSP--GIPLKVLSTDYGTYACMYTCL-DFKAEFAF
TLSRTPLANLATLETCRDVYT-KEVELDPGRLV
>XP_018011458_CRCN-A2-like_Hyalella_azteca 153 bp
-------PSFLRFGSCSEVPVQGGLNLQKF-AGLWYTVE-YDPAK-FCINT--QYS-YHG
-D-HMESVQRGLYEDRS-KQKLMTVIAD--GMPLKIIATDYDNYACMYTCL-GLKAEFGM
VLTRQALPPPSAVQVCRDLFE-NSTDMNISTME
>TRINITY_DN22674_c0_g2_i1_1_Eulimnogammarus_vittatus 153 bp
-------------GWPRRAHQ--------F-QGIWYPVL-YIVAK-SCIAY--NYT-QEE
-EGRVIFSETGVDENKA-PTARFTTQAE--GFHTTIMATDYTTFACMYSCL-QFKGEFVW
VMSRQPRLQ------------------------
>GHHW01007580_Eulimnogammarus_cyaneus 153 bp
-----LIPSFMQLGRCGQASQQEYFDVNRF-LGSWYPVL-FIAAK-NCIAY--NYA-QEE
-EGRVNFSETGVDENGV-PTARFTAQGE--GFHTTIMATDYTTFACMYSCL-QFKGEFVW
VMSRQPRLQRSYVEKCRAVVE-EQTSFDWDELI
>GHHW01016324_Eulimnogammarus_cyaneus 153 bp
-----LLPSFLEFGDCGTPTPQANFDPLMF-SGTWYTVL-YIPLE-SCINS--NYT-MHG
-D-HMICHEKGLDVDGA-KVSRFNARGE--GLPYTVISSDYTNYACLYSCM-KMKAEFAW
IVSRHPRLDKKSVNLCKDALT-QHSTLELDKLE
>GHHW01011113_Eulimnogammarus_cyaneus 153 bp
EAQA----SFLKRGTCKEVLPLSGFDRNQF-TGRWYRVG--EPSV-KCTTH--DYS-MSG
-A-GMRMIAQGQDSA--GADTRMALTSN--NR-MDIIATDYTSFACIVSCT-THHALFAW
ILSRDATVDKQVIGLCQLAL--KDAGVPVAQLK
>XP_018012730_CRCN-C1-like_Hyalella_azteca 153 bp
LAAANDSPSFLKRGSCKTVQPLSGFDRNKF-TGRWFRIG--EKAV-KCTTL--DYR-VGG
-T-GMDMVSQGLDHI--DEFTRFGLTSN--NR-LEILETDYTSYACLYSCT-DHFAQFAW
IMSRQPKLDKREIGLCQLAL--KEAGVPVGKLK
